# Supplementary material for: Does cognitive capital reduce the risk of cognitive decline in later life?
Source: Innov Aging. 2025 Oct 15;9(11):igaf115. doi: 10.1093/geroni/igaf115 (PMC12670159; doi:10.1093/geroni/igaf115)
Supplement: igaf115_Supplementary_Data [file igaf115_supplementary_data.zip]

Archive with 1 entries (1 files):
- innage suppl Ferraro Han.docx
